# Supplementary material for: Poly(carboxylated ether)s as Cement Additives: The Effect of the Addition Method on Hydration Kinetics
Source: Materials (Basel). 2024 Oct 31;17(21):5343. doi: 10.3390/ma17215343 (PMC11547811; doi:10.3390/ma17215343)
Supplement: Supplementary file 1 [file materials-17-05343-s001.zip]

Archive with 1 entries (1 files):
- materials-3242610-supplementary.pdf
